# Supplementary material for: Long term trends in NHS inpatient bed provision in England, 1960–2020
Source: PLoS One. 2025 Aug 29;20(8):e0330931. doi: 10.1371/journal.pone.0330931 (PMC12396719; doi:10.1371/journal.pone.0330931)
Supplement: S1 File — All data used in this analysis is available here. (XLSX) [file pone.0330931.s001.xlsx]

## Sheet: Sheet1
	Absolute NHS Inpatient Bed Numbers									England Population			Population-Adjusted NHS Inpatient Bed Data
	Year	All NHS Inpatient Beds	General & Acute Beds	Acute	Geriatric	Maternity Beds	Mental Illness Beds	Learning Disability Beds		Year	Population		Year	All NHS Inpatient Beds	General & Acute Beds	Acute	Geriatric	Maternity Beds	Mental Illness Beds	Learning Disability Beds
	1960	447457	227731	172584	55146	18512.5	144072	57203.9		1960	43188713		1960	1036.05	527.293	399.604	127.686	42.8643	333.586	132.451
	1961	442343	224485	170584	53901	18670	141829	57359		1961	43586115		1961	1014.87	515.038	391.372	123.666	42.8347	325.399	131.599
	1962	440316	224927	170697	54230	18929	138951	57509		1962	44021163		1962	1000.24	510.952	387.761	123.191	42.9998	315.646	130.639
	1963	439176	224624	170175	54449	19050	137576	57926		1963	44319120		1963	990.94	506.833	383.976	122.857	42.9837	310.421	130.702
	1964	438404	223969	169250	54719	19431	136490	58514		1964	44650477		1964	981.857	501.605	379.055	122.55	43.518	305.685	131.049
	1965	437408	223671	169009	54662	19899	134946	58892		1965	44977966		1965	972.494	497.29	375.76	121.531	44.2417	300.027	130.935
	1966	434846	223155	168300	54885	20213	132629	58849		1966	45256393		1966	960.85	493.091	371.881	121.276	44.6633	293.061	130.035
	1967	434378	223571	168086	55485	20642	130878	59287		1967	45544538		1967	953.743	490.884	369.059	121.826	45.3227	287.363	130.174
	1968	432140	222709	166961	55748	21408	128559	59464		1968	45769845		1968	944.159	486.585	364.784	121.801	46.7732	280.881	129.92
	1969	428737	221672	165263	56409	21489	126010	59566		1969	45984303		1969	932.355	482.06	359.39	122.67	46.7312	274.028	129.536
	1970	423621	219443	162238	57205	21976	123219	58983		1970	46128753		1970	918.345	475.718	351.707	124.012	47.6406	267.12	127.866
	1971	419612	219481	162088	57393	22107	119514	58510		1971	46411700		1971	904.108	472.9	349.24	123.661	47.6324	257.508	126.067
	1972	412664	218702	162046	56656	21989	114496	57477		1972	46571900		1972	886.079	469.601	347.948	121.653	47.2152	245.848	123.416
	1973	403526	215942	159758	56184	21804	109650	56130		1973	46686200		1973	864.337	462.539	342.195	120.344	46.7033	234.866	120.228
	1974	396235	214963	159550	55413	21670	104416	55186		1974	46682700		1974	848.783	460.477	341.775	118.701	46.4198	223.672	118.215
	1975	387632	212841	157283	55558	21257	99371	54163		1975	46674400		1975	830.502	456.012	336.979	119.033	45.5432	212.903	116.044
	1976	383132	212669	156920	55749	20659	96688	53116		1976	46659900		1976	821.116	455.785	336.306	119.479	44.2757	207.219	113.837
	1977	375926	210411	154481	55930	19735	93499	52281		1977	46639800		1977	806.02	451.14	331.221	119.919	42.3136	200.47	112.095
	1978	369235	207736	151750	55986	19075	91129	51295		1978	46638200		1978	791.701	445.42	325.377	120.043	40.8999	195.396	109.985
	1979	361670	203864	148725	55139	18639.8	89044.7	50121.8		1979	46698100		1979	774.485	436.557	318.482	118.075	39.9155	190.682	107.332
	1980	355978	201309	146362	54947	18405.7	87395.7	48863.1		1980	46787200		1980	760.845	430.265	312.825	117.44	39.3392	186.794	104.437
	1981	351669	200170	145088	55082	18175.6	85435.7	47888.1		1981	46820800		1981	751.096	427.524	309.879	117.644	38.8195	182.474	102.28
	1982	348104	199181	143535	55646	18108.1	83831.2	46982.9		1982	46777300		1982	744.173	425.807	306.848	118.959	38.7113	179.213	100.44
	1983	343091	197874	142073	55801	17800	81786.3	45631.3		1983	46813700		1983	732.886	422.684	303.486	119.198	38.0231	174.706	97.4742
	1984	334513	194419	138848	55571	17198	78910.6	43984.7		1984	46912400		1984	713.059	414.43	295.973	118.457	36.6598	168.208	93.7592
	1985	325487	191413	136093	55320	16648	75865.9	41560.9		1985	47057400		1985	691.681	406.765	289.206	117.559	35.3781	161.22	88.3196
	1986	315715	187655	133067	54588	16166	72402	39492		1986	47187600		1986	669.063	397.679	281.996	115.683	34.259	153.434	83.6915
	1987-88	297364	180889	127616	53273	15932	67122	33421		1987	47300400		1987-88	628.671	382.426	269.799	112.627	33.6826	141.906	70.6569
	1988-89	282918	174491	123450	51041	15367	63012	30048		1988	47412300		1988-89	596.719	368.029	260.375	107.653	32.4114	132.902	63.376
	1989-90	270301	169901	121170	48731.4	14705.7	59287.8	26406.2		1989	47552700		1989-90	568.424	357.29	254.812	102.479	30.9251	124.678	55.5304
	1990-91	255479	162691	116788	45902.3	14170	55239	23379.4		1990	47699100		1990-91	535.605	341.077	244.844	96.233	29.7071	115.807	49.0143
	1991-92	242677	157247	115140	42107	13770	50277.6	21382.5		1991	47875000		1991-92	506.897	328.453	240.501	87.9519	28.7625	105.019	44.6632
	1992-93	232201	153208	112862	40345.7	13166.6	47308.3	18518.9		1992	47998000		1992-93	483.773	319.196	235.139	84.057	27.4315	98.5632	38.5827
	1993-94	219476	147153	109713	37440.5	12521.4	43531.7	16269.5		1993	48102300		1993-94	456.268	305.917	228.082	77.8351	26.0308	90.4981	33.8226
	1994-95	211812	144803	108008	36794.7	11971.1	41826.9	13211.3		1994	48228800		1994-95	439.182	300.242	223.95	76.292	24.8215	86.726	27.3929
	1995-96	206136	142624	108296	34328.2	11357.9	39477.5	12676.4		1995	48383500		1995-96	426.045	294.778	223.828	70.9503	23.4748	81.5929	26.1999
	1996-97	198848	140515	108869	31646.5	11000.3	37640.3	9692.68		1996	48519100		1996-97	409.835	289.608	224.383	65.2248	22.6721	77.5783	19.977
	1997-98	193625	138047	107807	30239.9	10781.1	36600.8	8196.87		1997	48664800		1997-98	397.876	283.668	221.529	62.1391	22.1537	75.2101	16.8435
	1998-99	190006	136426	107729	28696.8	10397.6	35692.2	7490.6		1998	48820600		1998-99	389.193	279.444	220.663	58.7801	21.2976	73.109	15.3431
	1999-00	186290	135080	107218	27861.9	10202.8	34172.6	6834.26		1999	49032900		1999-00	379.928	275.489	218.666	56.8228	20.808	69.6932	13.9381
	2000-01	186091	135794	107956	27838	9767	34214	6316		2000	49233300		2000-01	377.978	275.817	219.274	56.543	19.8382	69.4936	12.8287
	2001-02	184871	136583	108535	28047.2	9811.55	32782.8	5694.12		2001	49449700		2001-02	373.857	276.205	219.486	56.7187	19.8415	66.2952	11.515
	2002-03	183826	136679	108706	27972.6	9356.14	32752.9	5037.56		2002	49679300		2002-03	370.024	275.123	218.816	56.3064	18.8331	65.9287	10.1402
	2003-04	184019	137247	109793	27453.7	9308.52	32251.9	5211.79		2003	49925500		2003-04	368.587	274.903	219.914	54.9892	18.6448	64.6001	10.4391
	2004-05	180966	136184	109544	26640.8	9080.52	31286.4	4415.18		2004	50194600		2004-05	360.53	271.313	218.238	53.075	18.0906	62.3302	8.79612
	2005-06	175436	133033	108113	24919.9	8881	29802	3926.89		2005	50606000		2005-06	346.67	262.88	213.638	49.2429	17.5493	58.8902	7.75973
	2006-07	167019	126976	104079	22897.2	8643.33	27913.8	3485.93		2006	50965200		2006-07	327.713	249.143	204.216	44.9272	16.9593	54.7702	6.83983
	2007-08	160891	121780	101644	20730	8441	26929	3147.3		2007	51381100		2007-08	313.133	237.013	197.824	40.3456	16.4282	52.4103	6.12541
	2008-09	160254	122538	101520	21018	8386	26448	2882		2008	51815900		2008-09	309.276	236.487	195.924	40.5628	16.1842	51.0422	5.562
	2009-10	158461	121756	100867	20889	8392	25503	2809		2009	52196400		2009-10	303.586	233.265	193.245	40.02	16.0777	48.8597	5.3816
	2010-11	142470	108958	91277.1	17680.9	7874	23448	2191		2010	52642500		2010-11	270.637	206.977	173.391	33.5866	14.9575	44.542	4.16204
	2011-12	138574	105703	89280.6	16422.5	7922	23150	1800		2011	53107200		2011-12	260.933	199.037	168.114	30.9232	14.917	43.5911	3.38937
	2012-13	136767	104737	88079.7	16657.3	7851	22396	1784		2012	53493700		2012-13	255.669	195.793	164.654	31.1388	14.6765	41.8666	3.33497
	2013-14	135949	104581	88091.4	16489.6	7751	21949	1669		2013	53865800		2013-14	252.385	194.151	163.539	30.6123	14.3895	40.7476	3.09844
	2014-15	135507	104664	87355.2	17308.8	7804	21547	1502		2014	54316600		2014-15	249.476	192.692	160.826	31.8665	14.3676	39.6693	2.76527
	2015-16	131073	102941	85583	17358	7779	19044	1309		2015	54786300		2015-16	239.244	187.896	156.212	31.6831	14.1988	34.7605	2.38928
	2016-17	130457	102690	85071.9	17618.2	7824	18730	1214		2016	55268100		2016-17	236.044	185.803	153.926	31.8776	14.1564	33.8894	2.19657
	2017-18	129230	102100	84372.1	17727.9	7772	18294	1064		2017	55619400		2017-18	232.347	183.569	151.695	31.8735	13.9735	32.8914	1.913
	2018-19	128383	101352	83673.4	17678.7	7642	18366	1023		2018	55977200		2018-19	229.349	181.059	149.478	31.5819	13.652	32.8098	1.82753
	2019-20	128216	101432	83583.9	17848.1	7666	18171.3	947		2019	56286961		2019-20	227.79	180.205	148.496	31.709	13.6195	32.2833	1.68245
	New Korner data collection introduced in 1987-88.									Estimates made for England population 1960-1970			Population-adjusted numbers per 100,000 population
	2010/11 - 2019/20 compiled from averaging quarterly data
